# Supplementary material for: Harderian Gland Development and Degeneration in the Fgf10-Deficient Heterozygous Mouse
Source: J Dev Biol. 2024 Jun 3;12(2):16. doi: 10.3390/jdb12020016 (PMC11205083; doi:10.3390/jdb12020016)
Supplement: Supplementary file 1 [file jdb-12-00016-s001.zip]

Archive with 1 entries (1 files):
- jdb-2959290-supplementary.pdf
